# Supplementary material for: DNA sequence-selective G-A cross-linking ADC payloads for use in solid tumour therapies
Source: Commun Biol. 2022 Jul 29;5:741. doi: 10.1038/s42003-022-03633-0 (PMC9338023; doi:10.1038/s42003-022-03633-0)
Supplement: Supplementary file 3 — Supplementary Data 1 [file 42003_2022_3633_MOESM3_ESM.xlsx]

## Sheet: Fig. 6A dose-response data
	Apoptosis in breast cancer cell lines
Concentration	MCF-7			MDA-MB-231
1e-10	5.6	4.9	5.3	4.4	6	5.3
5e-10	19.3	18.1	16.4	25.2	19.7	23.2
1e-09	26.8	29.1	33.5	46.3	39.1	44.5
5e-09	55.7	50.6	57.1	65	69.3	72.8
1e-08	73.7	76.4	78	80.1	85.5	83.9
5e-08	89.3	92.5	94	95.6	96.2	91.7
1e-07	94.8	96.9	95	94.2	98.4	98.5

## Sheet: Figs. 6B_6C NF-KB subunits
	DNA binding of nuclear NF-kB subunits (MDA-MB-231 cells)
	p65			p50			c-Rel			p52			RelB
untreated	1.32	1.45	1.29	1.59	1.72	1.63	0.7	0.84	0.74	0.65	0.56	0.41	0.38	0.25	0.21
1nM FGX8-46 (6)	1.09	0.78	0.91	1.3	1.08	1.35	0.55	0.77	0.67	0.29	0.2	0.43	0.42	0.19	0.28
2.5nM FGX8-46 (6)	0.77	0.49	0.55	0.92	0.8	0.74	0.5	0.57	0.43	0.37	0.3	0.28	0.27	0.23	0.15
5nM FGX8-46 (6)	0.36	0.47	0.33	0.87	0.72	0.95	0.39	0.28	0.37	0.14	0.28	0.21	0.19	0.07	0.22
	DNA binding of nuclear NF-kB subunits (MCF-7 cells)
	p65			p50			c-Rel			p52			RelB
untreated	0.88	0.64	0.91	1.03	0.94	0.86	0.41	0.35	0.48	0.28	0.33	0.25	0.3	0.23	0.29
1nM FGX8-46 (6)	0.54	0.79	0.51	0.62	0.79	0.65	0.32	0.41	0.57	0.21	0.2	0.25	0.35	0.2	0.23
2.5nM FGX8-46 (6)	0.57	0.62	0.6	0.59	0.44	0.52	0.22	0.29	0.2	0.2	0.15	0.18	0.19	0.14	0.11
5nM FGX8-46 (6)	0.41	0.29	0.38	0.33	0.19	0.27	0.18	0.12	0.16	0.13	0.08	0.04	0.05	0.11	0.07

## Sheet: Fig. 6D NF-kB targets 
	NF-KB target gene expression - relative to the housekeeping control gene, RPS14
	CFLAR						BIRC5						IL-1β
untreated	100	100	100	100	100	100	100	100	100	100	100	100	100	100	100	100	100	100
1nM FGX8-46 (6)	78.4	71.5	83.6	74.2	73.1	80.5	65.3	74.1	60.4	62.2	71.9	58.3	82.6	71.9	75.8	83.5	72	71.8
2.5nM FGX8-46 (6)	59.8	48.7	52	58.2	46.6	51.1	44.1	32.8	37.3	42.7	33	35.1	50.7	63.5	59.1	53.3	61.5	54.6
5nM FGX8-46 (6)	47.2	39.5	45.8	44.9	37.5	42.7	40	29.6	35.5	36.6	28.4	30.8	31.8	45.2	20.9	29.6	42.2	24.7
