# Supplementary material for: DNA sequence-selective G-A cross-linking ADC payloads for use in solid tumour therapies
Source: Commun Biol. 2022 Jul 29;5:741. doi: 10.1038/s42003-022-03633-0 (PMC9338023; doi:10.1038/s42003-022-03633-0)
Supplement: Supplementary file 4 — Supplementary Data 2 [file 42003_2022_3633_MOESM4_ESM.xlsx]

## Sheet: Sheet1
						Isotype-Tesirine - 5 mg/kg (Q7Dx3)										Vehicle
						Animal No.										Animal No.
Treatment Day	Date					3	15	21	22	36	37	Mean	SD			4	8	13	50	54	55	Mean	SD
1	2019-11-27					100	100	100	100	100	100	100	0			100	100	100	100	100	100	100	0
2	2019-11-28					98.9247	101.111	102.5	101.873	103.289	101.484	101.53	1.49125			100.6	103.6	102.9	103	102.9	98.8	102	1.9
3	2019-11-29					99.1935	100	101.562	102.247	101.645	98.8131	100.577	1.43242			100	100	102.6	105	105.1	96.7	101.6	3.3
4	2019-11-30					98.9247	101.667	104.375	108.24	103.618	102.374	103.2	3.10695			102.3	101.4	101.8	106	108.6	97.9	103	3.8
5	2019-12-01					100	103.611	103.75	104.494	113.816	92.5816	103.042	6.89468			102.3	98.1	102.6	106.3	106.7	95.7	101.9	4.4
6	2019-12-02					98.6559	100.278	103.75	102.996	103.947	102.374	102	2.10409			98.9	101	102.9	108	108.3	95.9	102.5	5
7	2019-12-03					101.075	100.278	105	103.745	104.605	101.187	102.648	2.03927			100	102.7	104.1	108.3	108.9	95.9	103.3	5
8	2019-12-04					101.075	99.7222	105.938	103.371	104.276	102.077	102.743	2.24943			100.6	103.4	106.5	109.7	108	95.9	104	5.1
9	2019-12-05					97.5806	101.389	103.75	104.494	106.25	101.78	102.541	3.01811			97.5	100.7	106.8	108	107	95.7	102.6	5.4
10	2019-12-06					96.7742	99.4444	103.438	105.243	102.303	100	101.2	3.05553			98.9	98.8	107.4	111	107.7	95.2	103.2	6.3
11	2019-12-07					96.5054	99.7222	104.688	105.243	101.316	100.297	101.295	3.2714			100.3	101.4	108.2	113.3	108.9	93.8	104.3	7.1
12	2019-12-08					95.6989	101.389	105.625	104.869	100.329	100.593	101.417	3.5828			99.7	101.4	107.4	113.3	110.2	94	104.3	7.2
13	2019-12-09					95.6989	101.111	105.625	105.993	100	100.297	101.454	3.8649			100	99.3	109.1	114	110.2	93.6	104.4	7.9
14	2019-12-10					95.9677	101.111	107.187	105.993	101.645	102.077	102.33	3.98765			100.3	99.8	108.5	114.3	109.9	94.8	104.6	7.4
15	2019-12-11					93.7903	98.3333	107.5	102.996	99.6711	99.7033	100.332	4.60649			98.3	100.7	107.4	113	110.2	94.8	104.1	7.2
16	2019-12-12					92.7419	99.7222	106.562	105.243	101.316	98.5163	100.684	4.98888			99.4	99.8	110	114.7	112.5	91.9	104.7	9
17	2019-12-13					91.9355	98.8889	106.562	103.745	100.987	97.9228	100.007	5.07253			100.3	100	109.1	115.3	113.7	92.6	105.2	9
18	2019-12-14					91.9355	101.389	106.875	104.12	99.6711	98.2196	100.368	5.17046			101.4	96.6	109.7	118.7	114.4	93.4	105.7	10.1
19	2019-12-15					90.5914	98.0556	106.875	102.247	99.6711	98.2196	99.2766	5.38064			99.7	97.1	108.5	115.7	112.1	93.8	104.5	8.8
20	2019-12-16					91.129	95.8333	106.25	100.749	98.6842	95.2522	97.983	5.20656			102.3	99	107.6	117.7	112.1	94.8	105.6	8.5
21	2019-12-17					90.8602	97.5	108.438	102.996	99.6711	95.2522	99.1195	6.13112			105.1	99.5	107.4	121.3	112.5	93.6	106.6	9.7
22	2019-12-18					90.0538	94.7222	105.938	100.375	99.0132	94.0653	97.3611	5.59621			103.7	98.6	107.1	117.3	114.4	92.6	105.6	9.4
23	2019-12-19					88.172	93.0556	106.875	101.124	97.3684	94.6588	96.8756	6.53507			104.8	102.2	106.8	117.7	114.4	92.8	106.4	8.9
24	2019-12-20					87.0968	94.1667	106.25	101.873	96.3816	93.4718	96.5399	6.73747			102.3	101.4	109.7	119	112.5	92.1	106.2	9.5
25	2019-12-21					87.6344	95.2778	108.75	101.124	97.6974	94.362	97.4742	7.09708			102.8	100.5	111.2	120.7	114.7	92.6	107.1	10.3
26	2019-12-22					86.828	95.2778	108.438	101.498	98.0263	95.549	97.6028	7.18978			102.3	102.4	109.1	123	115	93.6	107.6	10.5
27	2019-12-23					85.7527	92.5	106.562	97.0037	96.0526	94.6588	95.4217	6.77682			102.5	101.4	108.2	123.7	114.7	93.4	107.3	10.7
28	2019-12-24					85.2151	93.8889	107.187	97.0037	95.3947	94.362	95.5087	7.05039			103.4	101.9	109.1	122.7	114.1	93.6	107.5	10.2
30	2019-12-26					80.6452	93.8889	106.562	91.0112	90.1316	92.8783	92.5196	8.3449			103.4	103.1	109.4	125.3	116	94.8	108.7	10.8
31	2019-12-27					77.1505	88.3333	104.062	86.8914	87.1711	93.1751	89.464	8.85058			103.4	103.4	109.4	126.7	116.3	93.6	108.8	11.5
32	2019-12-28					-	86.1111	103.75	82.397	83.2237	90.5045	89.1973	8.7313			102.5	104.1	111.8	128	116.3	94.6	109.6	11.8
33	2019-12-29					-	83.3333	101.562	-	80.2632	89.6142	88.6933	9.42092			102.5	106	110	126.7	113.1	95	108.9	10.7
34	2019-12-30					-	82.5	100.937	-	-	91.0979	91.5118	9.22572			104	103.1	112.1	127.3	116	96.1	109.8	11.1
35	2019-12-31					-	78.8889	98.125	-	-	90.5045	89.1728	9.68695			102.8	103.1	111.8	129	117.3	95.5	109.9	12.1
36	2020-01-01					-	-	94.6875	-	-	91.6914	93.1894	2.11857			102.8	96.6	110.3	126.7	116.9	96.1	108.2	12.1
37	2020-01-02					-	-	88.75	-	-	90.2077	89.4789	1.03076			102	102.7	117.1	128	118.5	93.8	110.3	12.9
38	2020-01-03					-	-	-	-	-	92.2849	92.2849	-			105.1	101	117.4	128.7	120.4	93.6	111	13.3
39	2020-01-04					-	-	-	-	-	91.6914	91.6914	-			102.3	102.7	112.6	130.7	121.7	93.6	110.6	13.8
40	2020-01-05					-	-	-	-	-	92.5816	92.5816	-			102.8	102.4	114.1	130.3	120.4	93	110.5	13.7
41	2020-01-06					-	-	-	-	-	93.1751	93.1751	-			104.5	102.2	116.2	134.3	121.1	93	111.9	14.9
42	2020-01-07					-	-	-	-	-	92.2849	92.2849	-			106.2	102.4	115.9	133	121.1	93.2	112	14.3
43	2020-01-08					-	-	-	-	-	91.6914	91.6914	-			105.4	101.9	116.5	133.3	122	93.6	112.1	14.6
44	2020-01-09					-	-	-	-	-	91.3947	91.3947	-			104.2	104.3	106.5	130.7	121.4	92.8	110	13.7
45	2020-01-10					-	-	-	-	-	88.4273	88.4273	-			102.8	101.9	117.9	134	121.4	92.6	111.8	15.3
46	2020-01-11					-	-	-	-	-	89.3175	89.3175	-			104.5	106	116.5	134.7	123	92.6	112.9	15
47	2020-01-12					-	-	-	-	-	85.7567	85.7567	-			104.5	106.3	119.1	136.3	121.7	92.4	113.4	15.5
48	2020-01-13					-	-	-	-	-	84.273	84.273	-			105.9	106.5	116.8	137	122	92.6	113.5	15.4
49	2020-01-14					-	-	-	-	-	83.6795	83.6795	-			106.8	109.6	118.8	137	123	92.6	114.6	15.2
50	2020-01-15					-	-	-	-	-	-	-	-			105.1	106.7	118.5	134.7	119.8	93	113	14.5
51	2020-01-16					-	-	-	-	-	-	-	-			107.1	109.2	120	137.7	121.7	93.8	114.9	15
52	2020-01-17					-	-	-	-	-	-	-	-			105.6	110.6	119.4	137	121.7	93.6	114.7	14.9
53	2020-01-18					-	-	-	-	-	-	-	-			105.9	109.9	118.8	140.3	124	92.4	115.2	16.5
54	2020-01-19					-	-	-	-	-	-	-	-			105.1	111.1	121.2	136.3	123.6	92.8	115	15.3
55	2020-01-20					-	-	-	-	-	-	-	-			104.5	110.4	120.9	138	125.6	92.4	115.3	16.2
56	2020-01-21					-	-	-	-	-	-	-	-			104.2	111.3	122.4	138.3	125.2	92.8	115.7	16.3
57	2020-01-22					-	-	-	-	-	-	-	-			104.2	110.1	122.4	130.7	125.2	92.4	114.2	14.5
58	2020-01-23					-	-	-	-	-	-					104.5	111.1	123.2	134.7	126.2	93.4	115.5	15.3
59	2020-01-24					-	-	-	-	-	-					105.1	111.3	120	135.7	126.5	92.6	115.2	15.5
60	2020-01-25					-	-	-	-	-	-					106.2	111.3	120.9	137.7	128.8	94	116.5	15.8
61	2020-01-26					-	-	-	-	-	-					104.5	110.1	122.1	133.7	129.4	93.2	115.5	15.6
62	2020-01-27					-	-	-	-	-	-					106.2	109.4	122.1	133	128.4	93	115.3	15.1
63	2020-01-28					-	-	-	-	-	-					107.1	110.1	121.5	132.7	130	92.1	115.6	15.4
64	2020-01-29					-	-	-	-	-	-					105.1	107	120.9	134	127.2	91.7	114.3	15.8
65	2020-01-30					-	-	-	-	-	-					105.9	108.9	124.4	132.7	131	93	116	15.8
66	2020-01-31					-	-	-	-	-	-					106.8	108.4	121.8	135.7	127.8	93.2	115.6	15.6
67	2020-02-01					-	-	-	-	-	-					104.8	106.3	121.2	134.3	125.9	91.7	114	15.8
68	2020-02-02					-	-	-	-	-	-					104.8	106.3	120.9	136.3	126.8	91.5	114.4	16.5
69	2020-02-03					-	-	-	-	-	-					106.8	105.8	122.4	138.7	131.9	92.8	116.4	17.5
70	2020-02-04					-	-	-	-	-	-					105.4	106.3	120.9	135.3	129.4	91.3	114.8	16.6
71	2020-02-05					-	-	-	-	-	-					107.3	104.8	121.2	137	129.1	92.6	115.3	16.6
72	2020-02-06					-	-	-	-	-	-					107.1	105.8	122.4	136.3	128.1	94.6	115.7	15.8
73	2020-02-07					-	-	-	-	-	-					109.6	109.4	122.6	137.7	128.4	94.8	117.1	15.4
74	2020-02-08					-	-	-	-	-	-					106.5	108	122.9	137	128.4	93.2	116	16.2
75	2020-02-09					-	-	-	-	-	-					107.3	110.4	121.5	135.7	128.4	93.8	116.2	15.3
76	2020-02-10					-	-	-	-	-	-					107.6	107.7	123.8	140.7	129.7	94	117.3	17.2
77	2020-02-11					-	-	-	-	-	-					105.9	106.7	124.7	136.3	129.7	92.8	116	16.8
78	2020-02-12					-	-	-	-	-	-					108.2	107.2	127.1	133.7	128.4	92.8	116.2	15.9
79	2020-02-13					-	-	-	-	-	-					106.8	107.2	122.9	138.7	131.9	95.5	117.2	16.7
80	2020-02-14					-	-	-	-	-	-					107.9	108.4	124.1	137.7	130.7	93.4	117	16.6
81	2020-02-15					-	-	-	-	-	-					108.2	107.5	123.2	137.7	130	94	116.8	16.3
82	2020-02-16					-	-	-	-	-	-					105.6	108	121.2	131	130.4	92.1	114.7	15.4
83	2020-02-17					-	-	-	-	-	-					106.8	108.7	123.8	140.7	129.1	91.7	116.8	17.7
84	2020-02-18					-	-	-	-	-	-					104	109.9	119.1	140	127.5	90.9	115.2	17.5
85	2020-02-19					-	-	-	-	-	-					105.1	109.4	120.6	142	130	90.7	116.3	18.4
86	2020-02-20					-	-	-	-	-	-					107.3	113.3	124.7	141.3	128.1	91.7	117.7	17.4
87	2020-02-21					-	-	-	-	-	-					106.8	109.6	122.1	145.7	131.9	91.3	117.9	19.4
88	2020-02-22					-	-	-	-	-	-					106.8	115.2	122.6	144	129.7	91.1	118.2	18.4
89	2020-02-23					-	-	-	-	-	-					107.3	114.7	120.6	145.7	130.7	91.9	118.5	18.6
90	2020-02-24					-	-	-	-	-	-					105.6	112	122.6	143	131.3	89.3	117.3	19.2
