# Supplementary material for: DNA sequence-selective G-A cross-linking ADC payloads for use in solid tumour therapies
Source: Commun Biol. 2022 Jul 29;5:741. doi: 10.1038/s42003-022-03633-0 (PMC9338023; doi:10.1038/s42003-022-03633-0)
Supplement: Supplementary file 5 — Supplementary Data 3 [file 42003_2022_3633_MOESM5_ESM.xlsx]

## Sheet: Sheet1
					Isotype-FGX16-11 22.5 mg/kg (Q7Dx3)									Vehicle
					Animal No.									Animal No.
	Treatment Day	Date			18	27	40	41	48	51	Mean	SD		4	8	13	50	54	55	Mean	SD
	1	2019-11-27			100	100	100	100	100	100	100	0		100	100	100	100	100	100	100	0
	2	2019-11-28			100	101.049	103.693	106.231	104.658	103.704	103.222	2.30963		100.565	103.614	102.941	103	102.875	98.7603	101.959	1.88698
	3	2019-11-29			101.064	103.147	103.977	106.231	99.6894	105.051	103.193	2.45367		100	100	102.647	105	105.112	96.6942	101.576	3.29158
	4	2019-11-30			102.128	105.245	104.545	107.477	103.416	107.744	105.092	2.21982		102.26	101.446	101.765	106	108.626	97.9339	103.005	3.76321
	5	2019-12-01			103.723	104.895	96.875	108.723	103.106	109.091	104.402	4.4653		102.26	98.0723	102.647	106.333	106.709	95.6612	101.947	4.40528
	6	2019-12-02			101.862	105.944	104.545	106.854	103.727	109.091	105.337	2.5321		98.8701	100.964	102.941	108	108.307	95.8678	102.492	4.97363
	7	2019-12-03			102.394	106.294	106.25	106.854	105.59	111.785	106.528	3.02793		100	102.651	104.118	108.333	108.946	95.8678	103.319	4.98847
	8	2019-12-04			102.926	109.091	107.386	107.165	104.658	108.081	106.551	2.30618		100.565	103.373	106.471	109.667	107.987	95.8678	103.988	5.14659
	9	2019-12-05			101.596	102.797	105.398	104.984	105.59	110.438	105.134	3.04661		97.4576	100.723	106.765	108	107.029	95.6612	102.606	5.37091
	10	2019-12-06			100.532	104.545	104.261	104.673	105.901	109.091	104.834	2.7642		98.8701	98.7952	107.353	111	107.668	95.2479	103.156	6.31541
	11	2019-12-07			100	106.294	105.682	106.854	104.037	109.428	105.382	3.16947		100.282	101.446	108.235	113.333	108.946	93.8017	104.341	7.11565
	12	2019-12-08			99.734	106.993	105.682	107.477	104.969	111.111	105.994	3.73407		99.7175	101.446	107.353	113.333	110.224	94.0083	104.347	7.22583
	13	2019-12-09			98.9362	108.042	105.966	106.854	103.416	110.774	105.665	4.08886		100	99.2771	109.118	114	110.224	93.595	104.369	7.88259
	14	2019-12-10			101.33	108.042	107.386	106.854	104.969	114.141	107.12	4.20585		100.282	99.759	108.529	114.333	109.904	94.8347	104.607	7.42628
	15	2019-12-11			97.3404	107.692	106.534	109.346	102.174	110.438	105.587	4.95262		98.3051	100.723	107.353	113	110.224	94.8347	104.073	7.18495
	16	2019-12-12			97.0745	107.692	105.682	105.919	104.348	108.081	104.799	4.0261		99.435	99.759	110	114.667	112.46	91.9421	104.71	8.9726
	17	2019-12-13			97.3404	107.343	107.386	109.969	103.727	113.131	106.483	5.46059		100.282	100	109.118	115.333	113.738	92.562	105.172	8.96512
	18	2019-12-14			98.4043	109.091	106.818	109.657	102.174	110.774	106.153	4.87006		101.412	96.6265	109.706	118.667	114.377	93.3884	105.696	10.1169
	19	2019-12-15			98.6702	109.79	104.261	108.1	104.969	108.081	105.645	4.00401		99.7175	97.1084	108.529	115.667	112.141	93.8017	104.494	8.84614
	20	2019-12-16			97.0745	108.392	105.114	107.477	104.969	109.764	105.465	4.51368		102.26	99.0361	107.647	117.667	112.141	94.8347	105.598	8.51711
	21	2019-12-17			101.33	111.189	104.83	112.15	105.59	111.111	107.7	4.40174		105.085	99.5181	107.353	121.333	112.46	93.595	106.557	9.73187
	22	2019-12-18			100.266	110.49	106.25	111.838	106.832	108.418	107.349	4.0694		103.672	98.5542	107.059	117.333	114.377	92.562	105.593	9.38279
	23	2019-12-19			101.596	110.839	107.102	109.034	105.901	110.101	107.429	3.40045		104.802	102.169	106.765	117.667	114.377	92.7686	106.425	8.91035
	24	2019-12-20			100.266	109.79	105.682	111.838	109.938	107.071	107.431	4.14245		102.26	101.446	109.706	119	112.46	92.1488	106.17	9.49609
	25	2019-12-21			102.394	111.189	106.818	113.707	108.075	110.438	108.77	3.94865		102.825	100.482	111.176	120.667	114.696	92.562	107.068	10.3131
	26	2019-12-22			101.596	112.238	108.239	114.953	107.143	108.418	108.764	4.57782		102.26	102.41	109.118	123	115.016	93.595	107.566	10.4503
	27	2019-12-23			101.596	112.587	107.67	112.461	104.969	109.091	108.062	4.29936		102.542	101.446	108.235	123.667	114.696	93.3884	107.329	10.7134
	28	2019-12-24			102.66	114.336	108.807	114.33	108.075	107.407	109.269	4.47387		103.39	101.928	109.118	122.667	114.058	93.595	107.459	10.1679
	30	2019-12-26			104.255	112.937	111.364	116.822	112.112	112.458	111.658	4.09974		103.39	103.133	109.412	125.333	115.974	94.8347	108.679	10.7845
	31	2019-12-27			102.66	112.587	111.08	117.757	113.043	109.091	111.036	5.01116		103.39	103.373	109.412	126.667	116.294	93.595	108.788	11.5383
	32	2019-12-28			101.862	114.336	111.364	118.38	111.491	111.785	111.536	5.44729		102.542	104.096	111.765	128	116.294	94.6281	109.554	11.7669
	33	2019-12-29			102.66	114.685	109.659	116.822	111.18	109.091	110.683	4.93795		102.542	106.024	110	126.667	113.099	95.0413	108.896	10.7261
	34	2019-12-30			103.191	113.986	111.364	115.576	112.422	111.448	111.331	4.30184		103.955	103.133	112.059	127.333	115.974	96.0744	109.755	11.1144
	35	2019-12-31			102.66	113.986	112.5	118.069	115.217	112.795	112.538	5.2443		102.825	103.133	111.765	129	117.252	95.4545	109.905	12.0571
	36	2020-01-01			102.128	113.636	109.943	119.003	112.733	109.764	111.201	5.56996		102.825	96.6265	110.294	126.667	116.933	96.0744	108.237	12.0957
	37	2020-01-02			105.851	116.084	108.807	115.888	111.18	110.774	111.431	4.00073		101.977	102.651	117.059	128	118.53	93.8017	110.336	12.8583
	38	2020-01-03			105.585	115.035	109.659	116.199	114.907	111.448	112.139	4.05254		105.085	100.964	117.353	128.667	120.447	93.595	111.018	13.2693
	39	2020-01-04			105.319	116.084	111.932	116.511	112.733	112.121	112.45	4.02497		102.26	102.651	112.647	130.667	121.725	93.595	110.591	13.8025
	40	2020-01-05			106.649	117.832	111.648	115.576	115.839	109.764	112.885	4.25673		102.825	102.41	114.118	130.333	120.447	92.9752	110.518	13.6885
	41	2020-01-06			106.915	116.084	112.216	115.576	114.596	112.121	112.918	3.3785		104.52	102.169	116.176	134.333	121.086	92.9752	111.877	14.9214
	42	2020-01-07			106.915	117.832	111.648	116.511	115.217	113.131	113.542	3.94214		106.215	102.41	115.882	133	121.086	93.1818	111.962	14.2702
	43	2020-01-08			108.777	118.881	113.352	115.888	114.907	113.468	114.212	3.34449		105.367	101.928	116.471	133.333	122.045	93.595	112.123	14.5608
	44	2020-01-09			107.447	116.434	111.08	116.511	115.528	114.478	113.579	3.61116		104.237	104.337	106.471	130.667	121.406	92.7686	109.981	13.6518
	45	2020-01-10			106.915	115.385	110.511	116.822	114.596	110.101	112.388	3.80072		102.825	101.928	117.941	134	121.406	92.562	111.777	15.3032
	46	2020-01-11			108.777	116.434	108.807	119.626	116.149	117.172	114.494	4.58352		104.52	106.024	116.471	134.667	123.003	92.562	112.874	14.9649
	47	2020-01-12			107.181	117.483	108.807	118.692	115.217	114.141	113.587	4.64944		104.52	106.265	119.118	136.333	121.725	92.3554	113.386	15.4957
	48	2020-01-13			109.84	116.783	110.227	117.757	116.77	113.131	114.085	3.51517		105.932	106.506	116.765	137	122.045	92.562	113.468	15.3656
	49	2020-01-14			107.713	120.979	111.932	118.38	116.77	118.519	115.715	4.94234		106.78	109.639	118.824	137	123.003	92.562	114.634	15.2424
	50	2020-01-15			106.649	117.832	109.943	118.38	115.839	114.478	113.853	4.64427		105.085	106.747	118.529	134.667	119.808	92.9752	112.969	14.4852
	51	2020-01-16			109.309	117.133	109.375	119.626	117.702	118.855	115.333	4.72188		107.062	109.157	120	137.667	121.725	93.8017	114.902	15.0364
	52	2020-01-17			107.713	117.483	111.932	119.003	117.702	118.182	115.336	4.50452		105.65	110.602	119.412	137	121.725	93.595	114.664	14.9195
	53	2020-01-18			111.436	118.531	114.205	119.003	118.944	119.192	116.885	3.27517		105.932	109.88	118.824	140.333	123.962	92.3554	115.214	16.4782
	54	2020-01-19			108.511	117.832	111.648	114.953	118.323	116.835	114.684	3.87768		105.085	111.084	121.176	136.333	123.642	92.7686	115.015	15.3351
	55	2020-01-20			108.511	117.483	111.364	119.315	118.323	117.508	115.417	4.391		104.52	110.361	120.882	138	125.559	92.3554	115.28	16.2404
	56	2020-01-21			109.574	116.434	111.932	119.003	117.391	117.845	115.363	3.74036		104.237	111.325	122.353	138.333	125.24	92.7686	115.71	16.2721
	57	2020-01-22			110.904	113.986	111.364	117.757	117.702	118.182	114.982	3.34813		104.237	110.12	122.353	130.667	125.24	92.3554	114.162	14.5091
	58	2020-01-23			109.309	112.937	113.352	119.626	118.634	120.875	115.789	4.57722		104.52	111.084	123.235	134.667	126.198	93.3884	115.515	15.3012
	59	2020-01-24			106.915	114.336	113.92	118.692	118.634	122.559	115.843	5.41636		105.085	111.325	120	135.667	126.518	92.562	115.193	15.4908
	60	2020-01-25			110.372	112.238	115.625	118.692	118.944	123.569	116.573	4.84141		106.215	111.325	120.882	137.667	128.754	94.0083	116.475	15.8482
	61	2020-01-26			108.511	111.189	116.193	119.626	116.77	123.569	115.976	5.48278		104.52	110.12	122.059	133.667	129.393	93.1818	115.49	15.5799
	62	2020-01-27			107.181	116.084	117.33	119.626	120.497	124.242	117.493	5.78759		106.215	109.398	122.059	133	128.435	92.9752	115.347	15.1476
	63	2020-01-28			108.245	110.14	118.182	121.184	116.149	124.579	116.413	6.30426		107.062	110.12	121.471	132.667	130.032	92.1488	115.583	15.4071
	64	2020-01-29			106.383	113.986	111.364	119.626	120.186	121.212	115.46	5.90131		105.085	106.988	120.882	134	127.157	91.7355	114.308	15.775
	65	2020-01-30			109.574	113.636	114.205	125.545	118.323	121.212	117.083	5.77474		105.932	108.916	124.412	132.667	130.99	92.9752	115.982	15.8426
	66	2020-01-31			110.372	117.483	116.193	123.364	122.36	122.222	118.666	4.9934		106.78	108.434	121.765	135.667	127.796	93.1818	115.604	15.6278
	67	2020-02-01			108.511	116.783	114.773	122.741	123.292	119.529	117.605	5.54669		104.802	106.265	121.176	134.333	125.879	91.7355	114.032	15.7872
	68	2020-02-02			109.043	117.483	115.057	123.364	119.565	122.222	117.789	5.25269		104.802	106.265	120.882	136.333	126.837	91.5289	114.441	16.4872
	69	2020-02-03			111.702	117.832	117.614	123.988	124.534	122.222	119.649	4.89705		106.78	105.783	122.353	138.667	131.949	92.7686	116.383	17.5312
	70	2020-02-04			110.372	117.832	114.489	122.741	122.671	120.875	118.163	4.95872		105.367	106.265	120.882	135.333	129.393	91.3223	114.761	16.6408
	71	2020-02-05			111.17	116.783	115.625	123.676	122.671	122.222	118.691	4.95502		107.345	104.819	121.176	137	129.073	92.562	115.329	16.645
	72	2020-02-06			111.968	115.734	116.477	124.299	126.708	118.855	119.007	5.54963		107.062	105.783	122.353	136.333	128.115	94.6281	115.712	15.7551
	73	2020-02-07			110.904	116.434	116.477	126.168	124.845	125.253	120.013	6.27643		109.605	109.398	122.647	137.667	128.435	94.8347	117.098	15.4498
	74	2020-02-08			112.234	118.531	115.341	127.103	127.329	121.549	120.348	6.16463		106.497	107.952	122.941	137	128.435	93.1818	116.001	16.2453
	75	2020-02-09			113.298	119.58	113.92	128.66	122.981	122.559	120.167	5.87075		107.345	110.361	121.471	135.667	128.435	93.8017	116.18	15.301
	76	2020-02-10			113.032	119.93	118.182	130.218	128.571	117.845	121.296	6.6978		107.627	107.711	123.824	140.667	129.712	94.0083	117.258	17.1501
	77	2020-02-11			112.234	117.832	114.489	126.48	127.329	117.508	119.312	6.2363		105.932	106.747	124.706	136.333	129.712	92.7686	116.033	16.7567
	78	2020-02-12			115.691	116.434	116.193	125.545	125.776	121.212	120.142	4.71675		108.192	107.229	127.059	133.667	128.435	92.7686	116.225	15.9142
	79	2020-02-13			114.362	118.531	117.898	127.414	128.261	123.906	121.729	5.63749		106.78	107.229	122.941	138.667	131.949	95.4545	117.17	16.6864
	80	2020-02-14			113.564	120.28	118.182	128.66	131.988	124.916	122.932	6.87191		107.91	108.434	124.118	137.667	130.671	93.3884	117.031	16.6023
	81	2020-02-15			112.5	119.93	117.614	129.595	131.988	120.202	121.971	7.40862		108.192	107.47	123.235	137.667	130.032	94.0083	116.767	16.3249
	82	2020-02-16			112.5	118.531	116.761	125.234	125.776	116.162	119.161	5.29453		105.65	107.952	121.176	131	130.351	92.1488	114.713	15.4182
	83	2020-02-17			108.245	119.231	117.045	130.841	129.193	119.529	120.681	8.33048		106.78	108.675	123.824	140.667	129.073	91.7355	116.792	17.6875
	84	2020-02-18			113.83	119.231	114.489	128.037	129.503	119.865	120.826	6.63134		103.955	109.88	119.118	140	127.476	90.9091	115.223	17.4694
	85	2020-02-19			112.766	117.483	115.341	128.349	131.988	119.192	120.853	7.6167		105.085	109.398	120.588	142	130.032	90.7025	116.301	18.4179
	86	2020-02-20			112.766	120.979	116.761	128.66	128.261	118.182	120.935	6.40445		107.345	113.253	124.706	141.333	128.115	91.7355	117.748	17.4197
	87	2020-02-21			113.032	120.629	116.761	129.907	131.677	121.212	122.203	7.29767		106.78	109.639	122.059	145.667	131.949	91.3223	117.902	19.411
	88	2020-02-22			115.426	121.678	120.17	130.218	128.882	123.569	123.324	5.54109		106.78	115.181	122.647	144	129.712	91.1157	118.239	18.3904
	89	2020-02-23			112.234	120.979	120.17	131.776	134.161	118.855	123.029	8.32781		107.345	114.699	120.588	145.667	130.671	91.9421	118.485	18.6265
	90	2020-02-24			112.5	123.077	118.466	129.283	127.329	121.549	122.034	6.09173		105.65	112.048	122.647	143	131.31	89.2562	117.319	19.1579
