# Supplementary material for: DNA sequence-selective G-A cross-linking ADC payloads for use in solid tumour therapies
Source: Commun Biol. 2022 Jul 29;5:741. doi: 10.1038/s42003-022-03633-0 (PMC9338023; doi:10.1038/s42003-022-03633-0)
Supplement: Supplementary file 6 — Supplementary Data 4 [file 42003_2022_3633_MOESM6_ESM.xlsx]

## Sheet: Sheet1
Treatment Group					Cetuximab-FGX16-11 40mg/kg										Cetuximab-FGX16-11 20mg/kg										Cetuximab-FGX16-11 10mg/kg										Cetuximab-FGX16-11 5mg/kg										Cetuximab-FGX16-11 1mg/kg
					Animal No.										Animal No.										Animal No.										Animal No.										Animal No.
Treatment Day	Date				20	32	51	54	57	61	Mean	SD			1	4	19	29	43	56	Mean	SD			7	11	15	27	58	59	Mean	SD			9	39	40	49	50	52	Mean	SD			12	16	35	36	41
1	20.09.2019				108.842	137.216	149.987	133.12	106.624	123.008	126.466	16.9079			114.376	109.242	117	134.946	94.1015	154.213	120.646	21.064			115.2	145.926	90.75	188.65	113.4	88.4835	123.735	37.9914			119.164	159.744	115.2	81.9315	121.835	148.104	124.33	27.3249			130.977	164.775	104.43	124.653	92.5965
4	23.09.2019				97.686	118.8	136.242	141.312	106.624	128.774	121.573	17.0787			102.602	116.25	113.398	136.93	92.697	188.06	124.99	34.2787			124.653	154.871	75	213.75	88.938	88.4835	124.283	52.7253			119.164	153.6	139.425	108.842	156.325	161.604	139.827	21.5562			128.993	134.019	113.4	129.6	70.227
6	25.09.2019				109.76	147.875	130.144	133.956	100.352	82.5	117.431	24.2167			82.8655	144.256	117.085	161.84	93.312	140.899	123.376	31.0066			141.537	118.354	84.564	243.36	93.312	84.564	127.615	60.9262			94.192	143.36	128.862	105.056	173.777	173.95	136.533	33.6931			143.36	176.418	128.774	123.872	64.827
8	27.09.2019				105.875	109.554	120.736	Animal Died	71.656	107.217	103.008	18.4798			81.461	144.652	113.117	129.024	107.648	121.086	116.165	21.3882			135.2	96.228	73.034	249.444	103.968	83.106	123.497	65.2726			80.19	122.786	119.164	82.472	191.558	138.915	122.514	41.0903			141.312	176.418	154.871	138.083	62.426
11	30.09.2019				88.837	89.3475	124.468		63.7245	65.61	86.3974	24.5469			70.225	139.606	102.327	104.4	93.312	115.351	104.204	23.0405			89.304	73.75	63.75	177.45	102.344	86.022	98.7699	40.7623			71.5275	109.76	107.632	86.528	196.992	154.213	121.109	46.516			130.235	178.596	168.338	142.956	68.75
13	02.10.2019				101.124	40.572	92.697		46.575	29.4175	62.0771	32.5257			42.527	131.196	35.131	75.429	78.75	58.752	70.2975	34.4894			47.432	71.5275	20.691	179.562	71.5275	34.2225	70.8272	56.9653			51.6375	52.9	71.5275	85.176	196.992	152.1	101.722	59.4842			109.651	180.774	171.396	147.6	75.712
15	04.10.2019				93.636	0	55.473		33.6	28.577	42.2572	34.8648			17.55	102.752	0	9.504	47.61	25.1125	33.7548	37.4629			15.872	41.472	0	171.112	64.827	0	48.8806	64.9892			36.1	26.112	55.296	71.25	207.36	135.168	88.5477	69.7763			62.424	182.952	161.172	161.863	61.25
18	07.10.2019				52	0	44		8.4375	10.35	22.9575	23.3617			0	92.5	0	0	47.432	0	23.322	38.8395			0	14.848	0	80.64	41.6	0	22.848	32.6241			46.746	33.075	70.225	73.75	229.147	157.115	101.676	75.9141			72.9	202.005	191.1	178.605	74.358
20	09.10.2019				36	0	38.7855		7.5	0	16.4571	19.3803			0	101.124	0	0	40.344	0	23.578	41.2751			0	16.384	0	62.197	52.65	0	21.8718	28.4206			60.7475	37.544	84.474	102.69	264.654	186.517	122.771	86.2262			89.146	208.08	199.584	217.328	86.0985
22	11.10.2019				44.376	0	41.6		14.297	0	20.0546	21.7558			0	107.387	0	0	49.6125	0	26.1667	44.4642			0	26.568	0	80.408	57.7125	0	27.4481	34.588			82.8655	48.51	102.6	162.534	316.894	228.152	156.926	100.881			113.117	219.64	221.778	233.512	109.147
25	14.10.2019				25.4665	0	33.516		0	0	11.7965	16.4018			0	53.802	0	16.848	27.744	0	16.399	21.6087			0	18.9	0	86.151	82.8345	32.912	36.7996	38.9839			102.344	67.968	130.68	191.66	430.612	313.992	206.209	139.849			147	271.472	265.243	298.125	168.48
27	16.10.2019				25.4665	0	0		0	0	5.0933	11.389			0	55.566	0	20.088	8.4375	0	14.0152	21.8345			0	20.6615	0	128.562	102.528	62.694	52.4078	54.6231			156.816	111.328	171.072	231.192	526.904	336.82	255.689	153.958			205.048	297.464	402.179	331.875	224.676
29	18.10.2019				29.16	0	0		0	0	5.832	13.0407			0	22.5835	0	17.92	8.4375	0	8.15683	10.0312			22.542	26.588	31.1805	168.683	108.147	67.068	70.7013	58.0394			246.402	159.744	225.108	289.296	573.949	437.76	322.043	154.518			321.632	390.15	488.988	406.4	305.888
32	21.10.2019				17.408	0	0		0	0	3.4816	7.78509			0	31.941	0	14.4	0	0	7.7235	13.1884			30.324	42.4	56.448	198.832	142.721	91.287	93.6687	65.5706			310.675	204.723	272.116	436.145	692.224	499.851	402.622	178.38			364.032	451.497	601.126	493.92	382.464
34	23.10.2019				0	0	0		0	0	0	0			0	20.181	0	20.7	0	0	6.8135	10.5567			34.4	50.8475	59.904	232.75	147.942	99.2085	104.175	75.0254			380.88	272.734	332.992	485.15	741.576	633.938	474.545	182.407			507.15	547.832	928.746	671.536	582.169
36	25.10.2019				0	0	0		0	0	0	0			0	17.1	0	24.5025	0	0	6.93375	10.9938			38.808	54.5455	64.827	304.2	206.494	152.626	136.917	104.574			504.95	357.637	419.71	598.95	951.385	745.42	596.342	221.277			648.025	637.065	1081.66	840	771.775
39	28.10.2019				0	0	0		0	0	0	0			0	12.15	0	39.5035	0	0	8.60892	15.8963			47.432	77.1375	92.2625	331.578	237.917	183.75	161.679	109.712			618.246	448.592	504.95	663.988	1187.84	943.2	727.803	283.453			818.62	734.472	1323.56	1071.93	1001.88
41	30.10.2019				0	0	0		0	0	0	0			0	15.36	0	42.8655	0	0	9.70425	17.3686			69.629	97.2	145.763	451.314	244.651	193.55	200.351	138.347			793.904	547.428	618.246	727.375	1463.98	1120.97	878.65	348.974			1012.5	967.198	1676.18	1359.46	1228.34
43	01.11.2019				0	0	0		0	0	0	0			0	16.184	0	51.772	0	0	11.326	20.8451			116.614	120.413	216.562	503.608	317.608	220.32	249.187	145.236			975.821	694.008	760.264	921.875	1673.61	1387.2	1068.8	382.903
46	04.11.2019				0	0	0		28.1385	0	5.6277	12.5839			6	20.808	0	65.664	4.356	0	16.138	25.4444			178.538	148.137	289.296	588.06	365.099	233.28	300.401	160.995			1284.86	861.184	1032.19	1007.81	1968.43	1861.71	1336.03	469.979
48	06.11.2019				0	0	0		43.56	0	8.712	19.4806			20.1465	32.1715	0	132.878	4.598	0	31.6323	51.2152			213.564	234.234	318.028	752.812	499.023	302.58	386.707	205.752
50	08.11.2019				0	0	0		68.8205	0	13.7641	30.7775			32.7795	39.0165	0	193.027	9.61	0	45.7388	74.022			277.725	317.504	428.126	880.952	554.47	351.339	468.352	224.526
[truncated: 11 more columns]
